# Supplementary material for: Mapping the Use of Real-World Evidence Across the EU Health Technology Assessment Regulation: Methodological Considerations, Challenges, and Opportunities for Harmonization
Source: J Mark Access Health Policy. 2026 Apr 8;14(2):20. doi: 10.3390/jmahp14020020 (PMC13108034; doi:10.3390/jmahp14020020)
Supplement: Supplementary file 1 [file jmahp-14-00020-s001.zip]

Archive with 1 entries (1 files):
- jmahp-4156141-supplementary.pdf
